# Supplementary material for: A Water-Stable Zn-MOF Used as Multiresponsive Luminescent Probe for Sensing Fe3+/Cu2+, Trinitrophenol and Colchicine in Aqueous Medium
Source: Materials (Basel). 2022 Oct 9;15(19):7006. doi: 10.3390/ma15197006 (PMC9570702; doi:10.3390/ma15197006)
Supplement: Supplementary file 1 [file materials-15-07006-s001.zip]

Archive with 1 entries (1 files):
- materials-1929115-supplementary.pdf
